# Supplementary material for: Effect of Post-Grazing Sward Height, Sire Genotype and Indoor Finishing Diet on Steer Intake, Growth and Production in Grass-Based Suckler Weanling-to-Beef Systems
Source: Animals (Basel). 2021 Sep 7;11(9):2623. doi: 10.3390/ani11092623 (PMC8470167; doi:10.3390/ani11092623)
Supplement: Supplementary file 1 [file animals-11-02623-s001.zip]

Archive with 1 entries (1 files):
- animals-1341829-supplementary.pdf
